# Supplementary material for: Quantification by droplet digital PCR and species identification by metabarcoding of environmental (e)DNA from Blainville’s beaked whales, with assisted localization from an acoustic array
Source: PLoS One. 2023 Sep 13;18(9):e0291187. doi: 10.1371/journal.pone.0291187 (PMC10499200; doi:10.1371/journal.pone.0291187)
Supplement: S1 Table — All samples are 2L of seawater filtered through 0.4 micron polycarbonate filter, unless otherwise noted. Samples shaded in yellow were chosen for ddPCR sequencing and metabarcoding based on relaxed threshold of 0.1 copies/μl from ddPCR quantification. (XLSX) [file pone.0291187.s002.xlsx]

## Sheet: sample summary
S1 Table: AUTEC 2019 sampling from the vessel 'Steno' with Diane Claridge, Charlotte Dunn, Nevé Baker and Scott Baker, with acoustic support from Tom Fetherston and Peter Dugan.
All samples are 2L of seawater filtered through 0.4 micron polycarbonate filter, unless otherwise noted.
Samples shaded in yellow were chosen for ddPCR sequencing and metabarcoding based on exceeding 0.1 copies/µl from ddPCR quantification.
Date	Time	Sample type	sample event	eDNA sample code	ddPCR copies/ul	lower 95% CL	upper 95% CL	group size	haplotypes	photoID	comment
2019-08-01		Control		AUTEC-Co1	0	0	0.11				seawater from harbor breakwater
				AUTEC-Co2	0.04	0	0.18
2019-08-02		Spot	Spot01	AUTEC19-1	0.04	0	0.21				seawater from Whisky range but no acoustic support
				AUTEC19-2	0	0	0.13
2019-08-03	10:40:00	Spot	Spot02	AUTEC19-3	0.04	0	0.19				sample in proximity to acoustic detection
				AUTEC19-4	0	0	0.12
2019-08-04	08:48:00	Spatial proximity	Spatial01	AUTEC19-5	0	0	0.12				above click-spot of foraging dive but poor conditions
				AUTEC19-6	0	0	0.12				N200
				AUTEC19-7	0	0	0.095				E200
				AUTEC19-8	0	0	0.12				S200
				AUTEC19-9	0	0	0.11				W200
	11:30:00	Spatial proximity	Spatial02	AUTEC19-10	0	0	0.13				above click-spot of foraging dive but poor conditions
				AUTEC19-11	0	0	0.12				N200
				AUTEC19-12	0	0	0.11				E200
				AUTEC19-13	0	0	0.11				S200
				AUTEC19-14	0	0	0.13				W200
	13:38:00	Serial flukeprint	Serial01	AUTEC19-15	0	0	0.12	2		Md617, Md623	collected where 2 whales circling circling
				AUTEC19-16	0.04	0	0.19			Md617 or Md623	fluke print proximity
				AUTEC19-17	0	0	0.11			Md617	fluke print proximity
				AUTEC19-18	0	0	0.11				fluke print proximity from sample 16 location
				AUTEC19-19	0	0	0.11				fluke print proximity from sample 16 location+15
				AUTEC19-20	0.04	0	0.18				fluke print proximity from sample 16 location+30
2019-08-05	16:12:00	Spatial proximity	Spatial03	AUTEC19-21	0	0	0.13				above click-spot of foraging dive
				AUTEC19-22	0.04	0	0.21				N200
				AUTEC19-23	0.04	0	0.18				E200
				AUTEC19-24	0	0	0.11				S200
				AUTEC19-25	0	0	0.12				W200
	16:52:00	Serial flukeprint	Serial02	AUTEC19-26	0.07	0.01	0.24	3		Md624 or Md625 or Md626	fluke print
				AUTEC19-27	0.04	0	0.2			Md624 or Md625 or Md626	fluke print
				AUTEC19-28	0	0	0.11			Md624, Md625, Md626	whales circled the boat, collected sample in circle
				AUTEC19-29	0.23	0.09	0.47		MdenBah1a, eDNA-v3a, eDNA-v3b	Md624 or Md625 or Md626	fluke print
				AUTEC19-30	0.08	0.01	0.24			Md626	terminal dive fluke print
				AUTEC19-31	0.04	0	0.17			Md626	terminal dive fluke print+15
2019-08-08	08:44:00	Serial flukeprint	Serial03	AUTEC19-32	0.08	0.01	0.24	2		Md627	fluke print
				AUTEC19-33	0.11	0.02	0.28	1	MdenBah1a, MdenBah1b	Md628	fluke print
				AUTEC19-34	0.04	0	0.19	1		Md628	fluke print proximity/near terminal dive location
				AUTEC19-35	0.11	0.03	0.3	1		Md628	near terminal dive location+15
				AUTEC19-36	0	0	0.1	1		Md628	near terminal dive location+30
				AUTEC19-37	0.2	0.08	0.4	1	MdenBah1a, MdenBah2	Md627	fluke print
				AUTEC19-38	0.52	0.29	0.85	2	MdenBah1a	Md628	fluke print
				AUTEC19-39	6.1	5.1	7	2	MdenBah1a	Md628	terminal dive fluke print, post biopsy sample
				AUTEC19-40	0.07	0.01	0.23	1		Md627	fluke print
				AUTEC19-41	0.03	0	0.16	1		Md627	fluke print
2019-08-09	13:00:00	Spot	Spot03	AUTEC19-42	0.04	0	0.18				spatial proximity
	13:44:00	Serial flukeprint	Serial04	AUTEC19-43	0	0	0.12	3		Md501 or Md504 or Md598	fluke print proximity
				AUTEC19-44	0.14	0.04	0.34		MdenBah1a	Md504 or Md598	fluke print
				AUTEC19-45	0.11	0.03	0.3			Md504	fluke print
				AUTEC19-46	0	0	0.12			Md504	fluke print
				AUTEC19-47	0.33	0.16	0.6		MdenBah1a	Md598	fluke print
				AUTEC19-48	0.49	0.25	0.85		MdenBah1a, MdenBah1b	Md598	terminal dive fluke print
				AUTEC19-49	0.04	0	0.17			Md598	terminal dive fluke print+15
				AUTEC19-50	0	0	0.11			Md598	terminal dive fluke print+30
				AUTEC19-51	0.84	0.52	1.27		MdenBah1a	Md501 or Md504 or Md598	terminal dive fluke print
2019-08-10	13:20:00	Spatial proximity	Spatial04	AUTEC19-52	0.08	0.01	0.27				above click-spot of foraging dive
				AUTEC19-53	0.04	0	0.19				N200
				AUTEC19-54	0	0	0.11				E200
				AUTEC19-55	0.12	0.03	0.32				S200
				AUTEC19-56	0	0	0.12				W200
		negative control		AUTEC19-blank	0	0	0.18
		negative control		AUTEC19-Tap1	0.04	0	0.2
		negative control		AUTEC19-Tap2	0.04	0	0.11
		negative control		AUTEC19-Tap3	0.03
		negative control		blank10Sept19	0.035
		negative control		blank11Sept19	0
		negative control		blank27Aug19	0
		negative control		blank6-7Jan20	0
		negative control		blank9Sept19	0
		positive control		Che1000	34.495
